# Supplementary material for: A multinational survey on the infrastructural quality of paediatric intensive care units
Source: Ann Intensive Care. 2018 Nov 6;8:105. doi: 10.1186/s13613-018-0451-1 (PMC6219992; doi:10.1186/s13613-018-0451-1)
Supplement: Supplementary file 2 — Additional file 2. Achieved items by subcategories. [file 13613_2018_451_MOESM2_ESM.xlsx]

## Sheet: Tabelle1
	D-A-CH (n = 85)
	Total	University hospital	Non university hospital	≤400 Pts./year	> 400 Pts./year
Structural Quality
Number of beds	53.6	44	70.5	61.1	59.4
Single bed room	20.4	13.3	29.6	30.1	11.4
Isolation	90	98.7	85.1	92.8	91.9
Procedures room	44.1	37.3	58.1	26.2	53.5
Close to OR	77.4	68	88.7	72.2	83.3
Close to ED	78.3	82.2	70.1	79.2	80.6
Close to RR	76.7	66.7	88.6	71.5	82.3
Close to radiology	42.5	44	43.8	19.4	49
Close to SR	72.6	70.7	77.5	73.7	75.4
Mean*	61.7	58.3	68	58.5	65.2
Diagnostic and Therapeutic Equipment
Ventilators	38.3	50.7	31.2	36.8	38.4
Breathing trainer	99.5	100	99	100	99
Transport ventilator	98.4	100	97.4	98.6	99
Blood gas analyzer	100	100	100	100	100
Bronchoscope	97.2	100	96.7	95.2	100
Ultrasound machine	100	100	100	100	100
Haemodialysis	67.1	89.3	42.7	76.6	73.2
Cooling/Rewarming	99.4	100	99	98.6	100
Defibrillator	100	100	100	100	100
Mobile X-ray	100	100	100	100	100
EEG/CFM/BIS	100	100	100	100	100
PDMS	56.5	74.7	39.4	68.8	59.5
Monitoring	100	100	100	100	99
Mean*	89	93.4	85	90.4	89.9
Personnel
Qualification medical head	100	100	100	100	100
	93.4	94.7	92.6	83.4	95.8
Presence medical head	69.4	73.9	59.4	77.8	67
Number of MDs	77.3	84	71.3	80.3	67.9
Qualification MDs	62.1	56.1	60.8	89.7	50.4
Qualification head nurse	99.4	100	99.1	98.6	100
Duty head nurse	67.7	70.7	69.1	77.8	69.7
Qualification nursing stuff	96.8	94.2	98.9	98.6	96.6
Nurse:bed ratio	88.4	93.9	83.9	65	64
	82.3	87.9	77.8	25	60.7
	72.7	85.7	55.3	25	48.1
Physical therapist	100	100	100	100	100
Mean*	84.1	86.8	80.7	87.1	81.2
Organization and Quality Improvement
Admission, triage and discharge	54.3	55.3	47.3	65	51.7
Quality assessment and improvement program	71.7	45.6	68.7	77.1	55.9
Internal quality control program	73.6	81.1	69.2	74.5	71.5
Weaning protocol	28.9	34.5	27.2	19.5	33.9
Permanent presence of paediatrics	100	100	100	100	100
Permanent presence of paediatric surgery	74.7	95.7	55.3	69	86.9
Permanent presence of radiology	95.4	98.6	94.7	95.2	97.8
Permanent presence of blood bank	88	100	79.2	89.4	87.8
Neuropaediatrics	82.2	87.8	77.7	84.7	76
Emergency endoscopy	91.9	93.3	94.3	93.8	93.4
MRI	95.4	100	93.3	92.3	99
Microbiology	88.6	100	84.3	81.4	96.9
Neurosurgery	93.6	97.9	75	86.9	100
Paediatric nephrology	64	76.1	6.3	69.4	57.1
Cardiothoracic surgery	82.5	89.2	37.5	73.8	92.9
Trauma surgery	93.5	97	92.3	89.4	97.8
SOPs	93.7	93.3	94.1	88.1	98.9
Mean*	80.7	85	74.4	79.4	82.2
* Mean over all items of subcategory
n/a…not applicable
Pts…Patients
MDs…Medical Doctors
OR…Operating Room
RR…Recovery Room
SR…Shock Room
SOPs…Standard Operating Procedures
